# Supplementary material for: Blanching of Two Commercial Norwegian Brown Algae for Reduction of Iodine and Other Compounds of Importance for Food Safety and Quality
Source: Foods. 2025 Dec 1;14(23):4113. doi: 10.3390/foods14234113 (PMC12691785; doi:10.3390/foods14234113)
Supplement: Supplementary file 1 [file foods-14-04113-s001.zip › Supplementary tables.xlsx]

## Sheet: READ ME
What	Description
Proximates and micronutrients	The overall composition of the samples without in depth details
Combined	Combination field of meta data
Species	AE = Alaria esculenta, SL = Saccharina latissima
Sample_no	Individual sample number
Analytical_rep	Replication at the analysis. Some analysis has duplicate analysis to validate the result
Treatment_rep	The biological/process/treatment replicate. There was mostly three replicates, however sometimes only two
Experiment_no	See table 1 in the paper for further details
Description	Description of the blanching process performed. See table 1 in the paper for further details
Total minerals and trace elements	Sum of the total minerals and trace elements from the tab "Minerals and trace elements"
Protein by TAA	Calculated protein from the tab "Total amino acids"
Total free amino acids	Summarized from the tab "Free amino acids"
Folate	Total folate summarized from the "Folate vitamers" tab
Minerals and trace elements	This tab combines the results on individual minerals and trace elements
Total amino acids	This tab includes the individual amino acids found by hydrolyzation
Free amino acids	This tab includes the individual free amino acids
Monosaccharides	This tab includes individual monosaccharides
Folate vitamers	This tab includes the different folate vitamers and the total folate content
Halogens blanching water	This tab includes the iodine, chlorine and bromine found in the blanching water after blanching

## Sheet: Proximates and micronutrients
Combined	Species	Sample_no	Analytical_rep	Treatment_rep	Experiment_no	Description	Dry matter	Ash	Total minerals and trace elements	Protein by TAA	Total free amino acids	Total lipid content	Calculated carbohydrates	Iodine	Inorganic arsenic	Folate	Vitamin C	Dry matter blanching water	Ash blanching water	Ash blanching water volume	Chlorine blanching water	Bromine blanching water	Iodine blanching water	Total monosaccharides blanching water	Sum of monosaccharides_v
---							% ww	% dw	mg/g dw	% dw	mg/g dw		% dw	µg/g dw	ng/g dw	µg/100 g ww	mg/100 g ww	% ww	% dw	g/l	mg/l	mg/l	mg/l	% dw	mg/l
AE-45 ˚C, 120 s-A-1	AE	8	1	A	1	45 ˚C, 120 s	9.41373	20.7726	105.279	12.3641				102.81				0.162	81.6872	1.32333
AE-45 ˚C, 120 s-A-2	AE	8	2	A	1	45 ˚C, 120 s	10.8672	17.3699										0.162
AE-45 ˚C, 120 s-B-1	AE	12	1	B	1	45 ˚C, 120 s	11.8602	14.2246	109.813	11.3094				101.96				0.165333	82.6613	1.36667
AE-45 ˚C, 120 s-B-2	AE	12	2	B	1	45 ˚C, 120 s	10.0718	13.19										0.166333	82.5651	1.37333
AE-45 ˚C, 120 s-C-1	AE	16	1	C	1	45 ˚C, 120 s	8.25168	17.8125	127.238	13.5568				117.95				0.16	83.3333	1.33333
AE-45 ˚C, 120 s-C-2	AE	16	2	C	1	45 ˚C, 120 s	9.03176	15.0561										0.16
AE-45 ˚C, 30 s-A-1	AE	7	1	A	1	45 ˚C, 30 s	9.32959	20.688	133.096	12.5614				113.237			0.525449	0.136	80.8824	1.1
AE-45 ˚C, 30 s-A-2	AE	7	2	A	1	45 ˚C, 30 s	8.91188	21.4254										0.136
AE-45 ˚C, 30 s-B-1	AE	11	1	B	1	45 ˚C, 30 s	7.62399	20.7799	185.39	10.873				161.514			0.591743	0.108	83.0247	0.896667
AE-45 ˚C, 30 s-B-2	AE	11	2	B	1	45 ˚C, 30 s	7.55562	20.9104										0.108
AE-45 ˚C, 30 s-C-1	AE	15	1	C	1	45 ˚C, 30 s	10.4668	14.4029	181.465	11.0395				119.217			0.601671	0.122333	79.0191	0.966667
AE-45 ˚C, 30 s-C-2	AE	15	2	C	1	45 ˚C, 30 s	9.73203	14.1119										0.122333
AE-500 g/L-A-1	AE	19	1	A	2	500 g/L	7.54175	16.0158	113.697					122.218
AE-500 g/L-A-2	AE	19	2	A	2	500 g/L	6.81379	15.564
AE-500 g/L-B-1	AE	20	1	B	2	500 g/L	9.28058	17.8133	138.966					146.197
AE-500 g/L-B-2	AE	20	2	B	2	500 g/L	7.61964	17.6658
AE-80 ˚C, 30 s-A-1	AE	9	1	A	1	80 ˚C, 30 s	10.9642	14.2045	133.459	10.7339				107.998				0.172333	81.8182	1.41
AE-80 ˚C, 30 s-A-2	AE	9	2	A	1	80 ˚C, 30 s	10.8302	13.9727										0.172333
AE-80 ˚C, 30 s-B-1	AE	13	1	B	1	80 ˚C, 30 s	13.0886	15.1	106.765	12.1019				80.7972
AE-80 ˚C, 30 s-B-2	AE	13	2	B	1	80 ˚C, 30 s	8.66326	14.7581
AE-80 ˚C, 30 s-C-1	AE	17	1	C	1	80 ˚C, 30 s	7.44082	12.7024	100.107	14.0014				75.2019				0.176667	77.9245	1.37667
AE-80 ˚C, 30 s-C-2	AE	17	2	C	1	80 ˚C, 30 s	8.57093	11.8754										0.176667
AE-Fresh-A-1	AE	1	1	A	0	Fresh	13.081	37.9028	457.842	9.17723	10.1689	3.68209	49.2379	575.777	<LOD	155	4.78051							84.6095	0
AE-Fresh-A-2	AE	1	2	A	0	Fresh	11.0939	39.2198				3.76705												85.4198	0
AE-Fresh-B-1	AE	2	1	B	0	Fresh	12.3151	43.0336	412.131	8.9606	12.3397	3.7431	44.2627	806.606	<LOD	64	3.83047							76.4769	0
AE-Fresh-B-2	AE	2	2	B	0	Fresh	10.958	43.3631																74.457	0
AE-Fresh-C-1	AE	3	1	C	0	Fresh	11.0618	40.1556	508.376	8.82631	13.1739	3.34861	47.6695	664.591	<LOD	119	4.1935							79.3328	0
AE-Fresh-C-2	AE	3	2	C	0	Fresh	7.31591	41.1813																83.0107	0
AE-FW, SW-A-1	AE	21	1	A	4	FW, SW	12.7779	26.0264	267.818					64.6258
AE-FW, SW-A-2	AE	21	2	A	4	FW, SW	9.98514	29.9442
AE-FW, SW-B-1	AE	24	1	B	4	FW, SW	10.7418	28.4662	273.997					73.1452
AE-FW, SW-B-2	AE	24	2	B	4	FW, SW	11.8842	24.9483
AE-FW, SW-C-1	AE	27	1	C	4	FW, SW	11.9769	29.94	284.419					62.1355	<LOD
AE-FW, SW-C-2	AE	27	2	C	4	FW, SW	12.8267	29.014
AE-Rep 10-A-1	AE	39	1	A	5	Rep 10	7.79163	14.6708	84.9046					93.3195							8287.27	26.8092	20.5847
AE-Rep 10-A-2	AE	39	2	A	5	Rep 10	9.46729	14.3315
AE-Rep 10-B-1	AE	49	1	B	5	Rep 10	7.11852	12.5	103.552					95.4222							8164.18	25.8436	18.7107
AE-Rep 10-B-2	AE	49	2	B	5	Rep 10	5.99856	12.1795
AE-Rep 3-A-1	AE	32	1	A	5	Rep 3															2742.51	8.55438	6.41418
AE-Rep 3-A-2	AE	32	2	A	5	Rep 3
AE-Rep 3-B-1	AE	42	1	B	5	Rep 3															2611.85	8.31963	5.43112
AE-Rep 3-B-2	AE	42	2	B	5	Rep 3
AE-Rep 5-A-1	AE	34	1	A	5	Rep 5	6.89655	12.3431	104.576					102.061							4311.43	13.508	11.069
AE-Rep 5-A-2	AE	34	2	A	5	Rep 5	7.73875	15.13
AE-Rep 5-B-1	AE	44	1	B	5	Rep 5	8.1308	12.6622	86.673					83.7791							4341.64	14.1227	10.0546
AE-Rep 5-B-2	AE	44	2	B	5	Rep 5	7.55127	12.418
AE-Rep 7-A-1	AE	36	1	A	5	Rep 7															5988.86	18.7589	15.3302
AE-Rep 7-A-2	AE	36	2	A	5	Rep 7
AE-Rep 7-B-1	AE	46	1	B	5	Rep 7															6047.42	19.362	13.4464
AE-Rep 7-B-2	AE	46	2	B	5	Rep 7
AE-Rep 8-A-1	AE	37	1	A	5	Rep 8															6648.42	20.809	16.6184
AE-Rep 8-A-2	AE	37	2	A	5	Rep 8
AE-Rep 8-B-1	AE	47	1	B	5	Rep 8															6772.55	21.4833	14.8898
AE-Rep 8-B-2	AE	47	2	B	5	Rep 8
AE-Standard-A-1	AE	10	1	A	1	Standard	8.29381	12.7571	66.4901	14.6576	1.54465	5.65693	66.9284	72.3151	<LOD	6.9	<LOD	0.208667	80.5112	1.68	835.159	2.78266	0.846496	54.8713	120.696
AE-Standard-A-2	AE	10	2	A	1	Standard	6.89208	13.6875				6.02679						0.208667
AE-Standard-B-1	AE	14	1	B	1	Standard	5.87924	12.7119	87.7186	12.0187	2.42224	7.14	68.1295	89.9077	<LOD	9	<LOD	0.182	81.5018	1.48333	753.389	2.59901	0.666473
AE-Standard-B-2	AE	14	2	B	1	Standard	7.39576	12.4409				7.55483						0.182
AE-Standard-C-1	AE	18	1	C	1	Standard	7.81798	12.7177	69.1587	14.4308	1.02582	6.95053	65.901	67.2621	<LOD	35	<LOD	0.195333	81.0065	1.58233				59.4261	121.353
AE-Standard-C-2	AE	18	2	C	1	Standard	6.89747	13.2748										0.195333
AE-SW, FW-A-1	AE	23	1	A	4	SW, FW	9.21584	14.7515	126.725	13.6216				70.0318
AE-SW, FW-B-1	AE	26	1	B	4	SW, FW	9.68696	19.0352	144.963	12.8529				70.3726
AE-SW, FW-B-2	AE	23	2	B	4	SW, FW	10.5065	15.7092
AE-SW, FW-B-2	AE	26	2	B	4	SW, FW	11.4493	16.3259
AE-SW, FW-C-1	AE	29	1	C	4	SW, FW	13.6044	14.6213	139.186					72.1481	<LOD
AE-SW, FW-C-2	AE	29	2	C	4	SW, FW	10.2294	17.3956
AE-SW, SW-A-1	AE	22	1	A	4	SW, SW	14.4535	28.3392	291.349	8.99452				48.0902
AE-SW, SW-A-2	AE	22	2	A	4	SW, SW	11.4229	32.218
AE-SW, SW-B-1	AE	25	1	B	4	SW, SW	12.667	37.0761	324.331	8.33437				53.711
AE-SW, SW-B-2	AE	25	2	B	4	SW, SW	12.7283	34.4123
AE-SW, SW-C-1	AE	28	1	C	4	SW, SW	15.2554	27.2568	332.311	9.16159				54.6356	<LOD
AE-SW, SW-C-2	AE	28	2	C	4	SW, SW	13.4012	31.2123
SL-45 ˚C, 120 s-A-1	SL	11	1	A	1	45 ˚C, 120 s	5.87243	14.9013	90.1559	14.3964		4.27723	66.4251	519.613				0.227333	79.6188	1.81
SL-45 ˚C, 120 s-A-2	SL	11	2	A	1	45 ˚C, 120 s	6.17657	14.969										0.227333
SL-45 ˚C, 120 s-B-1	SL	15	1	B	1	45 ˚C, 120 s	6.37963	12.5828	89.1592	14.0612		4.64532	68.7107	438.968				0.251	79.5485	1.99667
SL-45 ˚C, 120 s-B-2	SL	15	2	B	1	45 ˚C, 120 s	4.63838	12.1993										0.251
SL-45 ˚C, 120 s-C-1	SL	19	1	C	1	45 ˚C, 120 s	3.66717	12.4819	96.3564	14.3657		3.52275	69.6297	511.729				0.265333	81.7839	2.17
SL-45 ˚C, 120 s-C-2	SL	19	2	C	1	45 ˚C, 120 s	4.52218	12.8462										0.265333
SL-45 ˚C, 30 s-A-1	SL	10	1	A	1	45 ˚C, 30 s	6.53531	17.757	137.703	12.0319		4.73621	65.4749	775.159				0.161	81.5735	1.31333				17.3678	34.7725
SL-45 ˚C, 30 s-A-2	SL	10	2	A	1	45 ˚C, 30 s	6.73439	16.3883										0.161						16.7575	33.5001
SL-45 ˚C, 30 s-B-1	SL	14	1	B	1	45 ˚C, 30 s	6.45924	15.2039	117.505	11.9618		4.74121	68.0931	694.726				0.157333	82.4153	1.29667				2.63473	8.5349
SL-45 ˚C, 30 s-B-2	SL	14	2	B	1	45 ˚C, 30 s	5.14223	15.1976										0.157333
SL-45 ˚C, 30 s-C-1	SL	18	1	C	1	45 ˚C, 30 s	7.74858	17.3184	125.702			3.85812		751.689				0.166333	81.9639	1.36333				2.59882	10.4604
SL-45 ˚C, 30 s-C-2	SL	18	2	C	1	45 ˚C, 30 s	6.8408	17.135										0.166333						2.2962	8.75945
SL-500 g/L-A-1	SL	22	1	A	2	500 g/L	10.8985	17.0815	90.4426	12.6016				706.707				0.153016	59.697
SL-500 g/L-A-2	SL	22	2	A	2	500 g/L	10.6303	17.1879										0.153016
SL-500 g/L-B-1	SL	23	1	B	2	500 g/L	11.2118	14.1758	114.618	12.0663				728.408				0.174402	63.4561
SL-500 g/L-B-2	SL	23	2	B	2	500 g/L	8.35835	14.8372										0.174402
SL-500 g/L-C-1	SL	24	1	C	2	500 g/L	7.0503	16.0319	105.333	11.5209				660.79				0.17555	69.5531
SL-500 g/L-C-2	SL	24	2	C	2	500 g/L	7.32865	16.1658										0.17555
SL-80 ˚C, 30 s-A-1	SL	12	1	A	1	80 ˚C, 30 s	4.08534	16.289	102.832	12.4688		3.52021	67.722	386.436				0.249333	83.1551	2.07333
SL-80 ˚C, 30 s-A-2	SL	12	2	A	1	80 ˚C, 30 s	5.27532	15.7541										0.249333
SL-80 ˚C, 30 s-B-1	SL	16	1	B	1	80 ˚C, 30 s	6.2362	12.3884	93.5693	13.5568		4.10959	69.9452	390.519				0.209667	76.7886	1.61
SL-80 ˚C, 30 s-B-2	SL	16	2	B	1	80 ˚C, 30 s	5.92673	12.274										0.209667
SL-80 ˚C, 30 s-C-1	SL	20	1	C	1	80 ˚C, 30 s	5.10582	12.8261	95.0812	13.1586		4.41176	69.6036	375.152				0.225667	79.616	1.79667
SL-80 ˚C, 30 s-C-2	SL	20	2	C	1	80 ˚C, 30 s	5.32334	13.7931										0.225667
SL-Cut-A-1	SL	25	1	A	3	Cut	4.47497	12.3103	61.0329	13.4055				215.904			<LOD	0.233667	82.1683	1.92				39.9324	183.738
SL-Cut-A-2	SL	25	2	A	3	Cut	4.5983	11.4151										0.233667						39.6251	181.127
SL-Cut-B-1	SL	26	1	B	3	Cut	5.10853	11.3805	66.373	14.4467				292.873			<LOD	0.239	81.7294	1.95333				27.9744	148.812
SL-Cut-B-2	SL	26	2	B	3	Cut	5.26114	11.3139										0.239						27.8694	144.689
SL-Cut-C-1	SL	27	1	C	3	Cut	4.71358	10.6944	60.8336	12.3921				270.983			<LOD	0.198667	81.0403	1.61				12.3911	104.004
SL-Cut-C-2	SL	27	2	C	3	Cut	4.52366	11.8671										0.198667						10.968	92.0581
SL-Fresh-A-1	SL	4	1	A	0	Fresh	9.5211	44.5183	495.616	8.04987	12.4004	4.40555	43.0263	4900.92	52	19	3.54464							100.04	0
SL-Fresh-A-2	SL	4	2	A	0	Fresh	9.89082	45.0605				3.39017												105.11	0
SL-Fresh-B-1	SL	5	1	B	0	Fresh	7.5059	47.2381	545.278	6.82228	14.0335	3.85289	42.0867	4377.99	42.6	20	2.70622							91.4414	0
SL-Fresh-B-2	SL	5	2	B	0	Fresh	8.85927	51.5313				4.72206												90.2358	0
SL-Fresh-C-1	SL	6	1	C	0	Fresh	8.09449	56.5885	349.331	8.03717	10.2806	2.52505	32.8493	5176.27	71.3	16	3.01148							271.364	0
SL-Fresh-C-2	SL	6	2	C	0	Fresh	7.9571	55.9299				4.34783												263.557	0
SL-FW, SW-A-1	SL	28	1	A	4	FW, SW	8.05197	41.9658	363.048					207.665
SL-FW, SW-A-2	SL	28	2	A	4	FW, SW	8.20734	40.3158
SL-FW, SW-B-1	SL	31	1	B	4	FW, SW	8.21816	35.7313	397.834					209.053	68.5
SL-FW, SW-B-2	SL	31	2	B	4	FW, SW	7.26153	39.7564
SL-FW, SW-C-1	SL	34	1	C	4	FW, SW	7.50308	43.8559	385.14					267.761
SL-FW, SW-C-2	SL	34	2	C	4	FW, SW	9.05594	37.5504
SL-Rep 10-A-1	SL	46	1	A	5	Rep 10	5.7006	19.9901	140.164					760.624				2.08078	80.8824	16.8299	9388.5	58.7332	146.331	72.409	1680.84
SL-Rep 10-A-2	SL	46	2	A	5	Rep 10	7.24156	16.7035										2.0719	81.6216	16.9112				74.7763	1760
SL-Rep 10-B-1	SL	56	1	B	5	Rep 10	5.87472	15.3903	138.202					555.019				1.85604	82.9268	15.3916	8110.88	49.8885	119.392	65.0252	1377.28
SL-Rep 10-B-2	SL	56	2	B	5	Rep 10	6.26555	15.2995										1.85948	83.2335	15.4771				67.0479	1435.85
SL-Rep 10-C-1	SL	66	1	C	5	Rep 10	5.77439	15.4403	87.8691					531.811				2.20843	67.619	14.9332	8097.08	48.0795	160.012	195.99	4729.81
SL-Rep 10-C-2	SL	66	2	C	5	Rep 10	4.13998	17.2656										2.19871	68.4492	15.05				203.921	4936.78
SL-Rep 3-A-1	SL	39	1	A	5	Rep 3															2968.54	16.4021	72.0099
SL-Rep 3-A-2	SL	39	2	A	5	Rep 3
SL-Rep 3-B-1	SL	49	1	B	5	Rep 3															2634.88	16.2174	40.6897
SL-Rep 3-B-2	SL	49	2	B	5	Rep 3
SL-Rep 3-C-1	SL	59	1	C	5	Rep 3															2608.97	14.3828	50.7471
SL-Rep 3-C-2	SL	59	2	C	5	Rep 3
SL-Rep 5-A-1	SL	41	1	A	5	Rep 5	3.53928	14.359	97.2847					408.626				1.20004	77.6786	9.32176	4986.4	31.1132	101.054	23.6605	324.977
SL-Rep 5-A-2	SL	41	2	A	5	Rep 5	5.83231	16.825										1.26363	72.6316	9.17797				22.1321	318.336
SL-Rep 5-B-1	SL	51	1	B	5	Rep 5	4.81594	17.0585	107.739					500.861				0.984076	84.5455	8.31991	4467.86	27.7798	64.1826	40.0491	485.338
SL-Rep 5-B-2	SL	51	2	B	5	Rep 5	7.33932	16.7594										0.950119	87.5	8.31354				40.0471	473.702
SL-Rep 5-C-1	SL	61	1	C	5	Rep 5	6.12164	14.0359	94.4056					440.77				1.15754	70.4762	8.15787	4280.32	25.6853	77.2449	172.197	2189.09
SL-Rep 5-C-2	SL	61	2	C	5	Rep 5	6.92097	14.9458										1.14316	71.6814	8.19432				172.341	2201.62
SL-Rep 7-A-1	SL	43	1	A	5	Rep 7															6514.73	40.3599	116.905
SL-Rep 7-A-2	SL	43	2	A	5	Rep 7
SL-Rep 7-B-1	SL	53	1	B	5	Rep 7															5969.65	36.6978	86.5448
SL-Rep 7-B-2	SL	53	2	B	5	Rep 7
SL-Rep 7-C-1	SL	63	1	C	5	Rep 7															5771.38	34.2416	113.431
SL-Rep 7-C-2	SL	63	2	C	5	Rep 7
SL-Rep 8-A-1	SL	44	1	A	5	Rep 8															7377.6	46.874	125.741
SL-Rep 8-A-2	SL	44	2	A	5	Rep 8
SL-Rep 8-B-1	SL	54	1	B	5	Rep 8															6736.74	41.4471	97.9926
SL-Rep 8-B-2	SL	54	2	B	5	Rep 8
SL-Rep 8-C-1	SL	64	1	C	5	Rep 8															6553.85	37.9544	129.033
SL-Rep 8-C-2	SL	64	2	C	5	Rep 8
SL-Standard-A-1	SL	13	1	A	1	Standard	3.72521	13.8163	111.319	12.0269	2.53417	6.11595	68.0408	400.947	79.7	4	<LOD	0.232667	81.8052	1.90333	1013.95	4.93215	42.8342	60.3441	161.131
SL-Standard-A-2	SL	13	2	A	1	Standard	3.47346	14.1538										0.232667						58.4938	156.617
SL-Standard-B-1	SL	17	1	B	1	Standard	3.60441	12.9837	78.3552	14.3017	1.1227	4.02112	68.6935	285.19	174.4	4.1	<LOD	0.248	79.9731	1.98333	854.651	5.49986	17.9685	70.8181	204.868
SL-Standard-B-2	SL	17	2	B	1	Standard	5.67876	11.3139										0.248						71.0221	209.168
SL-Standard-C-1	SL	21	1	C	1	Standard	4.05495	11.9002	75.2734	13.8304	1.07893	4.95194	69.3175	307.247	115.9	3.8	<LOD	0.242667	79.9451	1.94	838.149	5.15118	15.4331	53.2557	148.453
SL-Standard-C-2	SL	21	2	C	1	Standard	6.25999	10.9543				6.10428						0.242667
SL-SW, FW-A-1	SL	30	1	A	4	SW, FW	8.16803	19.6429	170.912					321.99
SL-SW, FW-A-2	SL	30	2	A	4	SW, FW	6.20276	21.6687
SL-SW, FW-B-1	SL	33	1	B	4	SW, FW	5.38046	18.8725	159.431					324.493	97.8
SL-SW, FW-B-2	SL	33	2	B	4	SW, FW	7.34513	16.3092
SL-SW, FW-C-1	SL	36	1	C	4	SW, FW	7.0133	17.9966	164.182					324.932
SL-SW, FW-C-2	SL	36	2	C	4	SW, FW	5.98459	12.4276
SL-SW, SW-A-1	SL	29	1	A	4	SW, SW	11.3728	40.5204	384.47	6.88692				254.389			<LOD	0.340713	82.6597					2.56328	9.65336
SL-SW, SW-A-2	SL	29	2	A	4	SW, SW	11.4884	35.0258										0.340713						2.46926	9.02639
SL-SW, SW-B-1	SL	32	1	B	4	SW, SW	8.25995	43.1223	446.074	7.53909				210.374	<LOD		<LOD	0.414468	81.3107					2.59	11.8538
SL-SW, SW-B-2	SL	32	2	B	4	SW, SW	8.95033	43.5276										0.414468						2.61	11.5637
SL-SW, SW-C-1	SL	35	1	C	4	SW, SW	8.92971	44.5681	408.957	7.08158				263.643			<LOD	0.456262	81.8182					2.25	11.0872
SL-SW, SW-C-2	SL	35	2	C	4	SW, SW	8.5934	44.9011										0.456262						2.2	10.859

## Sheet: Minerals and trace elements
Combined	Species	Sample_no	Analytical_rep	Treatment_rep	Experiment_no	Description	Iodine	Na	Mg	P	S	K	Ca	Fe	Co	Zn	As	Se	Cd	Ba	Cl	Br	Sum
---							mg/kg dw	mg/kg dw	mg/kg dw	mg/kg dw	mg/kg dw	mg/kg dw	mg/kg dw	mg/kg dw	mg/kg dw	mg/kg dw	mg/kg dw	mg/kg dw	mg/kg dw	mg/kg dw	mg/kg dw	mg/kg dw	mg/g dw
SL-Fresh-A-1	SL	4	1	A	0	Fresh	4900.92	53163	8727.77	3475.45	9036.46	158221	9157.8	55.6124	< 0,24	21.3832	68.6806	< 2,4	0.761628	8.5215	246936	1842.18	495.616
SL-Fresh-B-1	SL	5	1	B	0	Fresh	4377.99	54226.5	8296.41	3660.43	7898.88	182731	8963.42	57.8288	< 0,24	30.4559	78.8893	< 2,4	1.07606	9.93852	272861	2084.11	545.278
SL-Fresh-C-1	SL	6	1	C	0	Fresh	5176.27	50661.3	8391.57	2455.73	8169.67	87078.9	9181.34	55.1074	< 0,24	25.2248	52.5582	< 2,4	0.573441	7.72818	176698	1376.72	349.331
SL-45 ˚C, 30 s-A-1	SL	10	1	A	1	45 ˚C, 30 s	775.159	12011.1	7385.38	2904.9	10276.8	54759.6	12714.4	89.4123	< 0,24	40.9457	69.7687	< 2,4	1.01365	15.249	36061.4	597.754	137.703
SL-45 ˚C, 120 s-A-1	SL	11	1	A	1	45 ˚C, 120 s	519.613	9967.59	8440.48	2869.39	11073.1	32379.1	14211.8	112.487	< 0,25	48.8101	57.832	< 2,5	1.14705	17.3772	10020.5	436.668	90.1559
SL-80 ˚C, 30 s-A-1	SL	12	1	A	1	80 ˚C, 30 s	386.436	12159.4	9050.69	3089.18	10468.9	36125.7	13698.2	74.6009	< 0,25	57.0597	65.9045	< 2,5	1.33919	15.5259	17256.5	382.858	102.832
SL-Standard-A-1	SL	13	1	A	1	Standard	400.947	13322.7	8197.53	3185.67	9455.27	41133.4	12574.1	146.892	< 0,24	51.7271	65.6546	< 2,4	1.44684	14.1313	22442.8	327.18	111.319
SL-45 ˚C, 30 s-B-1	SL	14	1	B	1	45 ˚C, 30 s	694.726	10297.8	6672.96	2690.86	9437.91	46680.4	11898.6	78.7819	< 0,23	45.9799	65.4493	< 2,3	1.06283	14.8521	28317	608.205	117.505
SL-45 ˚C, 120 s-B-1	SL	15	1	B	1	45 ˚C, 120 s	438.968	10227.9	8396.92	2957.46	10677.9	31324.4	14357.3	111.634	< 0,25	48.3559	62.8583	< 2,5	1.33872	18.2006	10098.3	437.756	89.1592
SL-80 ˚C, 30 s-B-1	SL	16	1	B	1	80 ˚C, 30 s	390.519	11622.4	8864.57	2895.5	10366.6	31688.9	13822	71.1962	< 0,25	48.4896	63.4539	< 2,5	1.3365	16.7623	13335.3	382.327	93.5693
SL-Standard-B-1	SL	17	1	B	1	Standard	285.19	10098.8	8342.81	2868.1	8583.25	25711.2	13674.2	71.7666	< 0,24	45.8994	64.3699	< 2,4	1.38574	16.7144	8317.11	274.295	78.3552
SL-45 ˚C, 30 s-C-1	SL	18	1	C	1	45 ˚C, 30 s	751.689	11869.1	7136.94	2816.86	9846.36	49830.1	12440	87.578	< 0,25	39.332	67.9509	< 2,5	1.17427	15.7405	30224.7	574.452	125.702
SL-45 ˚C, 120 s-C-1	SL	19	1	C	1	45 ˚C, 120 s	511.729	10365.2	7921	2812.62	10799.2	36905.9	14017.2	92.8805	< 0,25	43.2851	60.218	< 2,5	1.16365	16.9911	12399.8	409.287	96.3564
SL-80 ˚C, 30 s-C-1	SL	20	1	C	1	80 ˚C, 30 s	375.152	10423.6	8121.14	2903.3	9505.18	34965.4	14719.2	81.871	< 0,24	52.4888	66.1037	< 2,4	1.42479	18.0269	13463.9	384.489	95.0812
SL-Standard-C-1	SL	21	1	C	1	Standard	307.247	10656.6	9095.42	2841.09	9782.13	23232.2	14063.5	82.2467	< 0,24	38.422	58.222	< 2,4	1.18817	16.6994	4809.09	289.426	75.2734
SL-500 g/L-A-1	SL	22	1	A	2	500 g/L	706.707	16126.8	7504.12	2326.12	9099.75	24586.4	11114.2	67.4907	< 0,24	44.5249	45.1439	< 2,4	0.98912	12.3255	18329.8	478.246	90.4426
SL-500 g/L-B-1	SL	23	1	B	2	500 g/L	728.408	19640.4	7726.51	2509.41	9092.77	32234.6	12047.1	67.4387	< 0,24	43.7024	48.4538	< 2,4	1.13629	14.548	29942.1	521.896	114.618
SL-500 g/L-C-1	SL	24	1	C	2	500 g/L	660.79	21204.5	8786.92	2462.86	8125.77	27198.7	12960.8	47.1567	< 0,24	50.9136	48.195	< 2,4	1.8693	13.5665	23370.8	400.384	105.333
SL-Cut-A-1	SL	25	1	A	3	Cut	215.904	7117.66	9214.61	2690.28	7786.4	18832.8	14314	62.7591	< 0,24	42.9872	54.7229	< 2,4	1.25764	16.9576	360.983	321.61	61.0329
SL-Cut-B-1	SL	26	1	B	3	Cut	292.873	7795.15	9220.19	2738.57	7887.1	21012.2	14666.3	76.2682	< 0,24	48.2421	55.9844	< 2,4	1.20803	16.6437	2201.41	360.881	66.373
SL-Cut-C-1	SL	27	1	C	3	Cut	270.983	6815.92	8713.87	2594.3	7649.25	18383	13932.9	66.5567	< 0,24	45.3798	53.543	< 2,4	1.1615	16.3541	1948.21	342.179	60.8336
SL-FW, SW-A-1	SL	28	1	A	4	FW, SW	207.665	100680	14361.5	1700.3	11056.8	15260.1	11615.8	43.8113	< 0,24	37.3704	38.1021	< 2,4	0.982197	11.1036	206982	1052.77	363.048
SL-SW, SW-A-1	SL	29	1	A	4	SW, SW	254.389	101250	15840.1	1727.91	11760.8	18032.6	11488.7	62.7677	< 0,23	34.1609	36.7746	< 2,3	0.936974	8.26247	222834	1138.28	384.47
SL-SW, FW-A-1	SL	30	1	A	4	SW, FW	321.99	40696.7	12177.2	2592	10627.4	17370.2	13443.7	110.467	< 0,25	50.5887	50.6948	< 2,5	1.55491	14.0691	72802	653.543	170.912
SL-FW, SW-B-1	SL	31	1	B	4	FW, SW	209.053	109261	15614.1	1790.74	12016	16447.9	11947	35.8258	< 0,25	33.8903	40.2645	< 2,5	1.19878	10.3735	229377	1048.89	397.834
SL-SW, SW-B-1	SL	32	1	B	4	SW, SW	210.374	122273	18093.3	1757.42	13644.9	15769.6	12247.6	46.5147	< 0,24	32.969	37.6494	< 2,4	0.996008	7.71916	260737	1214.46	446.074
SL-SW, FW-B-1	SL	33	1	B	4	SW, FW	324.493	39955.6	12161.9	2714.57	10950.6	14961.3	14522.9	86.2594	0.37377	52.8474	51.6671	< 2,4	1.47562	13.5365	63006.4	626.877	159.431
SL-FW, SW-C-1	SL	34	1	C	4	FW, SW	267.761	100339	15429.2	1874.73	11881	21241.1	12972.7	39.5245	< 0,24	32.5831	41.2961	< 2,4	1.07256	10.6247	219895	1114.73	385.14
SL-SW, SW-C-1	SL	35	1	C	4	SW, SW	263.643	108467	16084.5	2025.59	12163.9	21019.7	11886.1	46.6939	< 0,24	28.6554	44.5904	< 2,4	1.09955	8.46049	235752	1165.76	408.957
SL-SW, FW-C-1	SL	36	1	C	4	SW, FW	324.932	39006.1	11973.2	2766.99	10512	18817	13200.5	78.381	< 0,25	47.0917	58.995	< 2,5	1.68062	12.8562	66777.8	604.606	164.182
SL-Rep 5-A-1	SL	41	1	A	5	Rep 5	408.626	15921.1	8018.28	2648.96	8929.01	30442	12018.9	65.4503	< 0,24	45.2924	58.4447	< 2,4	1.55954	14.0417	18305	407.993	97.2847
SL-Rep 10-A-1	SL	46	1	A	5	Rep 10	760.624	19728.1	7037.29	2729.15	8404.39	46247.5	11453.9	58.0729	< 0,25	50.0713	61.95	< 2,5	1.71059	14.3723	42963.1	653.969	140.164
SL-Rep 5-B-1	SL	51	1	B	5	Rep 5	500.861	14749.4	7363.67	2515.07	8620.03	35565.7	12496.8	95.7269	< 0,25	50.2499	53.3927	< 2,5	1.35615	16.9852	25104.7	605.461	107.739
SL-Rep 10-B-1	SL	56	1	B	5	Rep 10	555.019	20166.6	7466.87	2818.26	8706.69	46357.2	11454.9	59.5551	< 0,25	43.3758	61.2868	< 2,5	1.69785	13.9221	39951.6	544.877	138.202
SL-Rep 5-C-1	SL	61	1	C	5	Rep 5	440.77	15552.4	8211.1	2556.72	8766.15	28796.5	11986.6	60.3947	< 0,25	47.3704	51.481	< 2,5	1.37591	13.2815	17529.4	391.995	94.4056
SL-Rep 10-C-1	SL	66	1	C	5	Rep 10	531.811	15490	7372.04	2319.07	9221.61	24707.7	11131	78.1739	< 0,25	42.1257	45.7792	< 2,5	1.43369	14.4634	16494.4	419.374	87.8691
AE-Fresh-A-1	AE	1	1	A	0	Fresh	575.777	77640.2	12108.7	4122.69	9269.58	91066	9563.99	83.713	< 0,24	37.1825	44.7551	< 2,4	2.05584	10.5983	252451	866.085	457.842
AE-Fresh-B-1	AE	2	1	B	0	Fresh	806.606	67735.1	10899	4619.79	9233.43	92069.3	9927.84	111.732	< 0,25	42.0356	51.2767	< 2,5	2.14755	13.7568	215828	791.239	412.131
AE-Fresh-C-1	AE	3	1	C	0	Fresh	664.591	86366.6	12799.5	4147.82	9745.95	98507.8	11060.1	88.837	< 0,25	39.1158	47.7567	< 2,5	2.095	11.4125	283893	1001.4	508.376
AE-45 ˚C, 30 s-A-1	AE	7	1	A	1	45 ˚C, 30 s	113.237	11294.2	7408.35	2768.6	7715.47	45072.8	11563.6	133.075	< 0,25	70.5879	30.7879	< 2,5	2.77612	19.5745	46736.6	166.322	133.096
AE-45 ˚C, 120 s-A-1	AE	8	1	A	1	45 ˚C, 120 s	102.81	11009.4	8079.04	2964.01	8643.62	33802.6	14345	121.08	< 0,24	78.4718	26.1202	< 2,4	2.80674	22.2523	25940.2	141.231	105.279
AE-80 ˚C, 30 s-A-1	AE	9	1	A	1	80 ˚C, 30 s	107.998	14869.4	7806.14	3193.43	8692.77	43856.5	12783	137.988	< 0,26	69.8272	33.4492	< 2,6	2.37776	20.3604	41697.5	187.82	133.459
AE-Standard-A-1	AE	10	1	A	1	Standard	72.3151	6964.28	9090.18	2999.69	9540.31	15945.2	14705.6	166.756	< 0,23	69.7524	26.9353	< 2,3	1.8378	21.6509	6779.4	106.173	66.4901
AE-45 ˚C, 30 s-B-1	AE	11	1	B	1	45 ˚C, 30 s	161.514	15741.8	7338.16	3336.24	7852.13	67617.9	11293.6	117.186	< 0,24	51.6244	35.368	< 2,4	2.58584	18.1319	71611.7	212.042	185.39
AE-45 ˚C, 120 s-B-1	AE	12	1	B	1	45 ˚C, 120 s	101.96	11212	8063.89	2893.44	9186.89	36843.4	13406.8	153.254	< 0,24	68.3419	26.9446	< 2,4	2.31592	21.8619	27670	161.728	109.813
AE-80 ˚C, 30 s-B-1	AE	13	1	B	1	80 ˚C, 30 s	80.7972	11813.3	8154.54	3154.55	9122.56	33700.4	13119.3	142.826	< 0,25	76.8489	29.0854	< 2,5	2.30725	20.7205	27207.6	140.272	106.765
AE-Standard-B-1	AE	14	1	B	1	Standard	89.9077	10230.8	8331.1	3025.22	8159.62	26901.7	13991.8	120.779	< 0,25	79.4691	28.5592	< 2,5	2.80956	20.4742	16616.4	120.002	87.7186
AE-45 ˚C, 30 s-C-1	AE	15	1	C	1	45 ˚C, 30 s	119.217	14441.9	7533.81	3283.85	8689.08	68193.9	11858.1	116.661	< 0,25	57.5032	34.1331	< 2,5	2.68862	18.0509	66911	205.422	181.465
AE-45 ˚C, 120 s-C-1	AE	16	1	C	1	45 ˚C, 120 s	117.95	11725.2	7606.46	3144.84	9025.55	44342.4	12830.3	122.127	< 0,24	69.4759	29.7795	< 2,4	3.22419	20.0944	38010	190.516	127.238
AE-80 ˚C, 30 s-C-1	AE	17	1	C	1	80 ˚C, 30 s	75.2019	10669.5	8447.17	3065.74	9005.55	31825.2	13811.3	139.091	< 0,25	75.2786	30.2539	< 2,5	2.04067	21.2547	22827.6	111.654	100.107
AE-Standard-C-1	AE	18	1	C	1	Standard	67.2621	7694.93	8754.6	2894.17	8832.62	16702.2	14688.8	152.912	< 0,24	91.36	26.8663	< 2,4	2.38091	22.3614	9104.41	123.804	69.1587
AE-500 g/L-A-1	AE	19	1	A	2	500 g/L	122.218	19968.4	7436.68	3244.48	9274.5	29480	12990.1	142.716	< 0,25	73.1671	30.6927	< 2,5	2.20797	20.5239	30725.9	185.789	113.697
AE-500 g/L-B-1	AE	20	1	B	2	500 g/L	146.197	23935.9	7328.69	3031.13	8299.74	34956.1	12091.6	104.409	< 0,25	69.1318	32.2948	< 2,5	2.14758	18.2585	48732.5	218.132	138.966
AE-FW, SW-A-1	AE	21	1	A	4	FW, SW	64.6258	76087.8	12181	2177.02	11988.4	9848.66	13535.7	157.337	< 0,24	85.5617	20.3392	< 2,4	1.6986	17.8267	140978	673.856	267.818
AE-SW, SW-A-1	AE	22	1	A	4	SW, SW	48.0902	85073.4	13072.3	2255.07	11872.2	11256.9	13240.4	113.266	< 0,25	67.4639	20.5516	< 2,5	3.0941	15.2835	153627	683.69	291.349
AE-SW, FW-A-1	AE	23	1	A	4	SW, FW	70.0318	32292.7	10051.4	3091.42	9926.34	11734.3	13633	149.068	< 0,24	87.5895	27.4246	< 2,4	2.58787	19.1784	45408.7	231.387	126.725
AE-FW, SW-B-1	AE	24	1	B	4	FW, SW	73.1452	73674	12095.7	2364.35	11083.5	19418	12655.6	119.753	< 0,25	66.9395	21.7684	< 2,5	1.957	15.9464	141804	602.577	273.997
AE-SW, SW-B-1	AE	25	1	B	4	SW, SW	53.711	87641.2	12820.3	2128.42	11191.6	14729.9	11584.8	84.7933	< 0,23	55.5509	18.5417	< 2,3	1.63148	11.7908	183260	749.137	324.331
AE-SW, FW-B-1	AE	26	1	B	4	SW, FW	70.3726	35324.3	10375.1	2918.85	9741.24	14862.9	13289.1	146.982	< 0,24	77.308	24.8836	< 2,4	2.42286	17.7459	57830.5	281.173	144.963
AE-FW, SW-C-1	AE	27	1	C	4	FW, SW	62.1355	79087.1	12212.1	2335.93	11495.3	14114.4	12666.5	140.289	< 0,23	64.5403	22.1451	< 2,3	1.73979	15.9591	151505	695.746	284.419
AE-SW, SW-C-1	AE	28	1	C	4	SW, SW	54.6356	92215.9	13757.9	2336.93	12282.2	12552.4	12225	119.981	< 0,25	68.6233	20.0184	< 2,5	2.0196	13.269	185871	790.631	332.311
AE-SW, FW-C-1	AE	29	1	C	4	SW, FW	72.1481	31915.8	9924.77	2997.64	9579.67	19121	13036.8	124.927	< 0,24	76.1228	27.2619	< 2,4	2.65594	17.5826	52034.6	255.1	139.186
AE-Rep 5-A-1	AE	34	1	A	5	Rep 5	102.061	15548	7379.54	2968.84	8444.04	30909.4	12994.3	126.648	< 0,25	67.1885	29.6158	< 2,5	2.19082	20.4638	25819.5	164.478	104.576
AE-Rep 10-A-1	AE	39	1	A	5	Rep 10	93.3195	13837.8	7239.11	3102.77	9168.86	21062.8	12064.6	153.427	< 0,24	70.8344	28.7046	< 2,4	3.59938	21.0613	17908.9	148.831	84.9046
AE-Rep 5-B-1	AE	44	1	B	5	Rep 5	83.7791	13084	7558.78	3065.59	8733.23	24389	12720.8	140.209	< 0,25	78.4679	28.9412	< 2,5	3.00988	20.5603	16632.2	134.405	86.673
AE-Rep 10-B-1	AE	49	1	B	5	Rep 10	95.4222	18242.2	7452.47	2987	8392.97	27092	12630.5	97.6797	2.18725	68.3259	45.7474	< 2,5	2.46223	20.6042	26283.8	138.451	103.552

## Sheet: Total amino acids
Combined	Species	Analytical_rep	Treatment_rep	Description	Asp	Glu	Asn	His	Ser	Gln	Gly.Arg	Thr	Ala	Tyr	Aba	Met	Val	Phe	Ile	Leu	Lys	TAA	H2O	Protein	Protein_pro
					mg/g dw	mg/g dw	mg/g dw	mg/g dw	mg/g dw	mg/g dw	mg/g dw	mg/g dw	mg/g dw	mg/g dw	mg/g dw	mg/g dw	mg/g dw	mg/g dw	mg/g dw	mg/g dw	mg/g dw	mg/g dw	mg/g dw	mg/g dw	% dw
SL-Fresh-A-1	SL	1	A	Fresh	13.4462	13.5777	0.0137335	1.77192	4.43977	0.49284	6.64678	5.32543	12.6175	1.67055	0.266875	2.87189	5.64289	5.70236	4.61761	8.52282	6.2144	93.8413	13.3426	80.4987	8.04987
SL-Fresh-B-1	SL	1	B	Fresh	10.7526	11.0441	0.0165905	1.60073	3.31648	0.221603	5.615	3.34912	12.7646	1.09478	0.239143	2.33691	5.11631	4.98635	4.06855	7.59605	5.57874	79.6977	11.4748	68.2228	6.82228
SL-Fresh-C-1	SL	1	C	Fresh	11.5284	16.4382	0.0108051	1.63447	4.32291	0.225183	6.23258	5.05375	13.469	2.5463	0.19999	2.75962	5.44117	5.46644	4.40197	8.13838	5.86184	93.7311	13.3594	80.3717	8.03717
SL-45 ˚C, 30 s-A-1	SL	1	A	45 ˚C, 30 s	17.9819	19.6238	0.200622	2.60623	8.69108	0.220874	10.9048	8.85096	13.0077	3.27602	0.0994322	4.27516	9.33722	9.01167	7.89874	13.9489	10.0634	139.998	19.6798	120.319	12.0319
SL-45 ˚C, 30 s-B-1	SL	1	B	45 ˚C, 30 s	17.9888	19.3019	0.197084	2.58095	8.95842	0.239584	10.8535	8.8817	13.0423	3.74329	0.0950806	4.19019	9.0518	8.76579	7.58873	13.6642	10.0445	139.188	19.5699	119.618	11.9618
SL-45 ˚C, 120 s-A-1	SL	1	A	45 ˚C, 120 s	21.2809	22.8331	0.315481	3.81227	9.40815	0.597609	12.7292	10.3747	14.8692	4.47764	0.0971588	5.17667	11.3966	11.1665	9.6982	17.1083	11.9721	167.314	23.3499	143.964	14.3964
SL-45 ˚C, 120 s-B-1	SL	1	B	45 ˚C, 120 s	21.2692	22.709	0.223829	3.76744	9.3783	0.601117	12.6217	10.8894	14.8041	2.86625	0.0998345	5.17581	11.0317	10.6424	9.12577	16.5286	11.7962	163.53	22.9183	140.612	14.0612
SL-45 ˚C, 120 s-C-1	SL	1	C	45 ˚C, 120 s	21.2816	22.7874	0.252165	3.81776	9.61298	0.343483	13.0063	10.7359	15.2479	4.77153	0.101679	5.28824	11.1148	10.8839	9.33564	16.6659	11.7982	167.045	23.388	143.657	14.3657
SL-80 ˚C, 30 s-A-1	SL	1	A	80 ˚C, 30 s	18.4707	19.4996	0.167866	2.81662	8.08345	0.389266	10.6504	9.12274	13.3198	5.41345	0.143517	4.91252	9.69946	9.84994	7.46788	14.4927	10.4008	144.901	20.2123	124.688	12.4688
SL-80 ˚C, 30 s-B-1	SL	1	B	80 ˚C, 30 s	20.0204	21.0083	0.227124	3.16299	8.9711	0.445535	11.6888	9.88885	14.6481	5.92622	0.133423	5.23524	10.4388	10.81	8.01307	15.7257	11.2108	157.554	21.9865	135.568	13.5568
SL-80 ˚C, 30 s-C-1	SL	1	C	80 ˚C, 30 s	19.5926	20.5527	0.175224	3.00897	8.58833	0.417009	11.3575	9.71402	14.1146	5.77753	0.124089	5.16656	10.0732	10.4011	7.80461	15.3032	10.7544	152.926	21.3401	131.586	13.1586
SL-Standard-A-1	SL	1	A	Standard	18.1309	19.4626	0.175947	2.55351	7.3595	0.481052	10.4355	8.90834	13.7105	4.34124	0.135249	4.37951	9.41996	8.78397	7.61887	13.7888	10.1719	139.857	19.5881	120.269	12.0269
SL-Standard-B-1	SL	1	B	Standard	21.473	22.4865	0.276245	3.30117	9.01688	0.459394	12.9339	10.3745	15.4457	4.68485	0.133159	5.34131	11.2301	10.7537	9.32889	16.9263	12.1172	166.283	23.2652	143.017	14.3017
SL-Standard-C-1	SL	1	C	Standard	20.5599	21.1765	0.175427	2.59085	8.35556	0.309268	11.622	10.0106	14.0347	2.65767	8.94406	4.86467	10.3927	9.31467	8.24904	15.3749	10.8657	159.498	21.1945	138.304	13.8304
SL-SW, SW-A-1	SL	1	A	SW, SW	10.5874	11.1075	0.0410331	1.65129	4.28072	0.313242	6.05615	5.08085	7.79246	1.85406	0.0608153	2.63501	5.23346	5.23947	4.24641	8.02865	5.89183	80.1004	11.2312	68.8692	6.88692
SL-SW, SW-B-1	SL	1	B	SW, SW	10.73	11.2724	0.00395488	1.60839	4.75324	0.335305	6.74383	5.58808	8.63288	2.81058	0.0784826	3.039	6.02136	5.87419	4.92507	9.022	6.25363	87.6924	12.3016	75.3909	7.53909
SL-SW, SW-C-1	SL	1	C	SW, SW	9.16527	12.503	0.0272664	1.71889	4.65408	0.160621	6.36366	5.37831	8.32889	2.53901	0.111012	2.55901	5.23387	5.069	4.17361	8.11545	6.28506	82.386	11.5702	70.8158	7.08158
SL-500 g/L-A-1	SL	1	A	500 g/L	18.8047	19.1377	0.223668	2.70905	8.03313	0.529319	11.4233	9.29234	13.778	4.03726	0.0787072	4.65702	10.1239	9.73453	8.32555	15.0435	10.6109	146.543	20.5266	126.016	12.6016
SL-500 g/L-B-1	SL	1	B	500 g/L	18.0263	17.9955	0.158204	2.53948	7.27212	0.670751	10.7052	8.6832	13.3044	6.75862	0.0962821	4.31478	9.35324	8.90374	7.5743	13.7365	10.0822	140.175	19.5115	120.663	12.0663
SL-500 g/L-C-1	SL	1	C	500 g/L	17.7158	17.9504	0.139833	2.42221	7.38596	0.311464	10.2792	8.45892	13.2284	3.6529	0.0733338	4.21177	9.12879	8.52203	7.28038	13.2999	9.99879	134.06	18.8509	115.209	11.5209
SL-Cut-A-1	SL	1	A	Cut	20.8032	21.7543	0.172006	3.11598	8.90146	0.406792	12.3477	9.84412	13.7539	4.70093	0.100604	4.55698	9.76733	9.91477	8.11354	15.7185	11.8426	155.815	21.76	134.055	13.4055
SL-Cut-B-1	SL	1	B	Cut	22.9534	24.0054	0.13903	3.57854	9.65407	0.249244	13.1867	10.8098	15.066	5.32926	0.130981	4.99065	10.6802	10.7358	8.82792	14.7759	12.8314	167.944	23.4775	144.467	14.4467
SL-Cut-C-1	SL	1	C	Cut	17.9125	19.6234	0.151736	3.03976	8.30578	0.33202	11.5272	9.2817	12.9062	4.3987	0.126223	4.29564	9.30287	9.32035	7.7084	14.6961	11.1329	144.061	20.1401	123.921	12.3921
AE-Fresh-A-1	AE	1	A	Fresh	14.245	13.9964	0.0226588	2.02297	5.68446	0.461683	7.57176	5.90671	14.6384	3.35581	0.260026	2.99943	6.64743	6.45315	5.38445	9.61066	7.74972	107.011	15.2385	91.7723	9.17723
AE-Fresh-B-1	AE	1	B	Fresh	14.1728	13.7037	0.0500949	1.82918	5.30711	0.407563	7.43188	5.51699	15.7686	2.484	0.330646	2.46219	6.59691	6.29046	5.29584	9.34263	7.62946	104.62	15.0141	89.606	8.9606
AE-Fresh-C-1	AE	1	C	Fresh	14.3223	13.78	0.0646656	1.87277	5.18791	0.448545	7.08773	5.59741	15.5659	2.57547	0.192886	2.44322	6.42202	6.03084	5.07214	8.81935	7.57133	103.055	14.7915	88.2631	8.82631
AE-45 ˚C, 30 s-A-1	AE	1	A	45 ˚C, 30 s	19.3526	19.9389	0.0180454	2.77923	8.76682	0.348229	10.6665	8.21038	13.4596	5.43405	0.302057	4.86011	9.95424	9.71837	7.53205	14.5447	10.1206	146.006	20.3928	125.614	12.5614
AE-45 ˚C, 30 s-B-1	AE	1	B	45 ˚C, 30 s	16.9905	17.9989	0.0279377	2.37568	7.42054	0.422969	8.94629	6.76714	12.6326	4.47065	0.311888	4.12438	8.43517	8.20945	6.34712	12.2822	8.65297	126.416	17.686	108.73	10.873
AE-45 ˚C, 30 s-C-1	AE	1	C	45 ˚C, 30 s	17.2529	18.1047	0.0194579	2.5212	7.49042	0.295668	9.28119	7.00702	13.2395	4.44286	0.302788	4.21051	8.52654	8.2652	6.35263	12.4323	8.6723	128.417	18.0224	110.395	11.0395
AE-45 ˚C, 120 s-A-1	AE	1	A	45 ˚C, 120 s	19.1261	19.5885	0.0508055	2.7463	8.46826	0.421951	10.4651	8.60299	13.1582	5.40186	0.223318	4.70323	9.81611	9.42716	7.40752	14.0516	10.0468	143.706	20.0644	123.641	12.3641
AE-45 ˚C, 120 s-B-1	AE	1	B	45 ˚C, 120 s	17.6271	18.0136	0.0424277	2.55318	7.84445	0.364389	9.533	7.65856	12.2659	4.7321	0.11934	4.29128	9.03297	8.57534	6.74135	12.8912	9.20414	131.49	18.3966	113.094	11.3094
AE-45 ˚C, 120 s-C-1	AE	1	C	45 ˚C, 120 s	20.0204	21.0083	0.227124	3.16299	8.9711	0.445535	11.6888	9.88885	14.6481	5.92622	0.133423	5.23524	10.4388	10.81	8.01307	15.7257	11.2108	157.554	21.9865	135.568	13.5568
AE-80 ˚C, 30 s-A-1	AE	1	A	80 ˚C, 30 s	16.4309	16.6918	0.119151	2.38962	7.52323	0.288552	9.20541	7.71821	12.3193	4.69072	0.306587	3.86235	7.9368	8.00131	6.26528	12.0944	8.97684	124.82	17.4812	107.339	10.7339
AE-80 ˚C, 30 s-B-1	AE	1	B	80 ˚C, 30 s	18.4535	18.5774	0.133979	2.71896	8.48463	0.378856	10.4548	8.82391	13.2719	5.18678	0.441302	4.41638	9.01423	9.05004	7.09089	13.8062	10.3597	140.664	19.645	121.019	12.1019
AE-80 ˚C, 30 s-C-1	AE	1	C	80 ˚C, 30 s	21.2812	21.4735	0.131463	3.17501	9.62758	0.463154	12.1411	10.1461	15.1505	5.93763	0.320636	5.21396	10.6534	10.9572	8.11441	16.0593	11.8929	162.739	22.7254	140.014	14.0014
AE-Standard-A-1	AE	1	A	Standard	22.0182	22.1248	0.22373	3.41911	9.7915	0.636789	13.4341	10.6292	14.6497	5.32835	0.302184	5.08774	11.5525	11.1477	9.54766	17.0343	13.3636	170.291	23.7156	146.576	14.6576
AE-Standard-B-1	AE	1	B	Standard	18.7389	19.972	0.0188296	2.79667	8.40903	0.339399	10.5932	8.67499	13.4542	4.07727	0.359843	4.08065	8.85208	8.26297	7.01413	13.1584	10.9847	139.787	19.6006	120.187	12.0187
AE-Standard-C-1	AE	1	C	Standard	22.4699	23.0726	0.146862	3.48033	10.2144	0.334276	13.1261	10.6088	14.7018	5.23261	0.317937	4.87675	10.8407	10.42	8.77738	16.3752	12.7519	167.748	23.4396	144.308	14.4308
AE-SW, FW-A-1	AE	1	A	SW, FW	21.1553	22.0719	0.0668924	3.75328	9.4974	0.329529	12.3655	10.0616	14.0346	4.74728	0.312526	4.60595	10.2728	9.67951	8.29771	15.269	11.8358	158.357	22.1402	136.216	13.6216
AE-SW, FW-B-1	AE	1	B	SW, FW	19.8328	20.8865	0.131145	3.12298	8.83703	0.345519	11.6238	9.33283	13.3405	4.49256	0.428713	4.30724	9.76466	9.35843	7.97563	14.6389	10.9697	149.389	20.8596	128.529	12.8529
AE-SW, SW-A-1	AE	1	A	SW, SW	13.9518	13.7613	0.108733	1.9752	6.14152	0.305828	7.72937	6.53963	9.029	3.92318	0.135481	3.28052	6.97876	7.02074	5.58168	10.5541	7.48222	104.499	14.5539	89.9452	8.99452
AE-SW, SW-B-1	AE	1	B	SW, SW	12.8434	12.931	0.053737	1.82006	5.60451	0.284264	7.09688	5.97534	8.97764	3.51247	0.205051	3.07165	6.39147	6.38937	5.07806	9.65432	6.97925	96.8685	13.5248	83.3437	8.33437
AE-SW, SW-C-1	AE	1	C	SW, SW	14.3575	14.145	0.0985064	1.90127	6.33048	0.29548	7.66965	6.76374	9.67331	3.97927	0.231308	3.31195	6.78521	6.90293	5.61324	10.7301	7.68204	106.471	14.855	91.6159	9.16159

## Sheet: Free amino acids
Combined	Species	Analytical_rep	Treatment_rep	Description	Asp	Glu	Asn	His	Ser	Gln	Gly.Arg	Thr	Ala	Tyr	Aba	Met	Val	Phe	Ile	Leu	Lys	TFAA
---					mg/g dw	mg/g dw	mg/g dw	mg/g dw	mg/g dw	mg/g dw	mg/g dw	mg/g dw	mg/g dw	mg/g dw	mg/g dw	mg/g dw	mg/g dw	mg/g dw	mg/g dw	mg/g dw	mg/g dw	mg/g dw
SL-Fresh-A-1	SL	1	A	Fresh	2.05791	1.49474	0.227505	0.00223044	0.11776	0.535894	0.0452303	0.332162	6.34261	0.0326842	0.731046	0.0321236	0.0835732	0.187664	0.0449123	0.0518459	0.0805316	12.4004
SL-Fresh-B-1	SL	1	B	Fresh	1.84664	1.27412	0.293237	0.00417832	0.114574	0.680256	0.0689833	0.303127	8.54199	0.0788867	0.411723	0.0175632	0.126628	0.148612	0.0377859	0.0366174	0.0485219	14.0335
SL-Fresh-C-1	SL	1	C	Fresh	1.12967	0.722605	0.207175	0.00337559	0.115394	0.996534	0.0725761	0.344832	5.73803	0.0659571	0.213594	0.0229693	0.214164	0.209158	0.079643	0.0649469	0.0799725	10.2806
SL-Standard-A-1	SL	1	A	Standard	0.376	0.528896	0.0498935	0.00155213	0.0210142	0.31161	0.0191313	0.0151725	1.09306	0.0069224	0.053774	0.0115329	0.00857824	0.0297942	0.00247532	0.00144421	0.00331717	2.53417
SL-Standard-B-1	SL	1	B	Standard	0.170742	0.241685	0.0192515	0.000609937	0.0147777	0.136556	0.00918695	0.00729632	0.476744	0.000581215	0.0196921	0.00136848	0.00250159	0.0163356	0.00175818	0.00187528	0.00173931	1.1227
SL-Standard-C-1	SL	1	C	Standard	0.236701	0.231634	0.0218295	0.000590987	0.012152	0.146028	0.00911003	0.00568914	0.379355	0.00276278	0.00585536	0.00448579	0.00305115	0.0147498	0.00142602	0.000516546	0.00299604	1.07893
AE-Fresh-A-1	AE	1	A	Fresh	0.641605	1.25693	0.0929915	0.0307479	0.115161	0.822571	0.00884688	0.0793314	6.3796	0.0719003	0.207457	0.0520429	0.104653	0.137885	0.0491124	0.0503359	0.067769	10.1689
AE-Fresh-B-1	AE	1	B	Fresh	1.08326	1.02756	0.107407	0.0213904	0.103709	0.754605	0.0127515	0.0947616	8.07925	0.122154	0.26868	0.0786078	0.160134	0.175945	0.0774597	0.074076	0.0979899	12.3397
AE-Fresh-C-1	AE	1	C	Fresh	1.32801	1.12063	0.108858	0.0330686	0.086647	0.674821	0.0152496	0.10847	8.63351	0.129538	0.244835	0.0893149	0.160261	0.196528	0.0701522	0.066977	0.106993	13.1739
AE-Standard-A-1	AE	1	A	Standard	0.119342	0.357832	0.0111347	0.00180357	0.0178677	0.118417	0.00599656	0.00832117	0.838093	0.00310131	0.0169331	0.00611288	0.0119382	0.0151292	0.00399697	0.0037543	0.00487241	1.54465
AE-Standard-B-1	AE	1	B	Standard	0.246057	0.496473	0.0161566	0.000549584	0.0238715	0.1866	0.0112405	0.0172091	1.31381	0.00549339	0.0239139	0.0140994	0.0229281	0.0256557	0.00574441	0.00422583	0.00821129	2.42224
AE-Standard-C-1	AE	1	C	Standard	0.0614859	0.22314	0.00690915	0.000297652	0.0101495	0.0658362	0.00180896	0.00704343	0.581505	0.00216093	0.0370415	0.0010261	0.00591788	0.0117629	0.00255837	0.0025584	0.00461574	1.02582

## Sheet: Monosaccharides
Combined	Species	Analytical_rep	Treatment_rep	Description	Mannitol	Fucose	Arabinose	Galactose	Rhamnose	Glucose	Xylose	Mannose	Sum of monosaccharides	Mannitol_v	Fucose_v	Arabinose_v	Galactose_v	Rhamnose_v	Glucose_v	Xylose_v	Mannose_v	Sum of monosaccharides_v
					% dw	% dw	% dw	% dw	% dw	% dw	% dw	% dw	mg/g dw	mg/l	mg/l	mg/l	mg/l	mg/l	mg/l	mg/l	mg/l	mg/l
SL-SW, SW-C-2	SL	2	C	SW, SW	0.218	0.002	n.a.	n.a.	n.a.	n.a.	n.a.	n.a.	2.2	9.94652	0.912525							10.859
SL-SW, SW-C-1	SL	1	C	SW, SW	0.223	0.002	n.a.	n.a.	n.a.	n.a.	n.a.	n.a.	2.25	10.1747	0.912525							11.0872
SL-SW, SW-B-2	SL	2	B	SW, SW	0.252	0.002	n.a.	n.a.	n.a.	0.007	n.a.	n.a.	2.61	10.4446	0.828936				0.290128			11.5637
SL-SW, SW-B-1	SL	1	B	SW, SW	0.251	0.003	n.a.	n.a.	n.a.	0.005	n.a.	n.a.	2.59	10.4032	1.2434				0.207234			11.8538
SL-SW, SW-A-2	SL	2	A	SW, SW	0.218	0.002	n.a.	n.a.	n.a.	0.01	n.a.	0.0169264	2.46926	7.42755	0.681426				0.340713		0.576704	9.02639
SL-SW, SW-A-1	SL	1	A	SW, SW	0.221	0.003	n.a.	n.a.	n.a.	0.015	n.a.	0.017328	2.56328	7.52976	1.02214				0.51107		0.590386	9.65336
SL-Standard-C-1	SL	1	C	Standard	4.901	0.088	0.005	0.007	0.006	0.13	0.006	0.182569	53.2557	118.931	21.3547	0.121333	0.169867	0.1456	3.15467	0.1456	4.43035	148.453
SL-Standard-B-2	SL	2	B	Standard	6.529	0.148	n.a.	0.016	0.01	0.092	0.011	0.296212	71.0221	161.919	36.704		0.3968	0.248	2.2816	0.2728	7.34605	209.168
SL-Standard-B-1	SL	1	B	Standard	6.69	0.131	0.004	0.011	0.012	0.079	0.013	0.141809	70.8181	165.912	32.488	0.0992	0.2728	0.2976	1.9592	0.3224	3.51686	204.868
SL-Standard-A-2	SL	2	A	Standard	5.486	0.098	n.a.	0.009	0.01	0.06	0.008	0.178378	58.4938	127.641	22.8013		0.2094	0.232667	1.396	0.186133	4.15026	156.617
SL-Standard-A-1	SL	1	A	Standard	5.711	0.099	0.007	0.006	0.01	0.054	0.006	0.141408	60.3441	132.876	23.034	0.162867	0.1396	0.232667	1.2564	0.1396	3.2901	161.131
SL-Rep 5-C-2	SL	2	C	Rep 5	14.389	0.225	0.053	0.022	0.015	1.192	0.013	1.32512	172.341	1644.89	257.21	6.05874	2.51495	1.71474	136.264	1.48611	151.482	2201.62
SL-Rep 5-C-1	SL	1	C	Rep 5	14.709	0.188	0.022	0.016	0.02	1.159	0.013	1.09269	172.197	1702.62	217.617	2.54658	1.85206	2.31507	134.158	1.5048	126.483	2189.09
SL-Rep 5-B-2	SL	2	B	Rep 5	3.68	0.109	0.004	0.01	0.009	0.061	0.01	0.12171	40.0471	349.644	103.563	0.380048	0.950119	0.855107	5.79572	0.950119	11.5639	473.702
SL-Rep 5-B-1	SL	1	B	Rep 5	3.696	0.103	0.004	0.012	0.01	0.062	0.008	0.109914	40.0491	363.714	101.36	0.39363	1.18089	0.984076	6.10127	0.787261	10.8164	485.338
SL-Rep 5-A-2	SL	2	A	Rep 5	2.049	0.034	0.008	0.004	0.004	0.03	0.003	0.0812141	22.1321	258.919	42.9636	1.01091	0.505454	0.505454	3.7909	0.37909	10.2625	318.336
SL-Rep 5-A-1	SL	1	A	Rep 5	2.207	0.038	0.008	0.003	0.006	0.039	0.002	0.0630469	23.6605	264.849	45.6016	0.960034	0.360013	0.720026	4.68017	0.240009	7.5659	324.977
SL-Rep 10-C-2	SL	2	C	Rep 10	16.714	0.229	0.043	0.018	0.019	1.482	0.016	1.87111	203.921	3674.92	503.504	9.45444	3.95767	4.17754	325.848	3.51793	411.403	4936.78
SL-Rep 10-C-1	SL	1	C	Rep 10	16.327	0.202	0.059	0.016	0.02	1.525	0.014	1.43604	195.99	3605.71	446.104	13.0298	3.53349	4.41687	336.786	3.09181	317.14	4729.81
SL-Rep 10-B-2	SL	2	B	Rep 10	6.028	0.113	0.01	0.014	0.014	0.204	0.011	0.310786	67.0479	1120.9	210.121	1.85948	2.60327	2.60327	37.9334	2.04543	57.7901	1435.85
SL-Rep 10-B-1	SL	1	B	Rep 10	5.887	0.102	0.013	0.008	0.016	0.199	0.007	0.27052	65.0252	1092.65	189.316	2.41286	1.48483	2.96967	36.9353	1.29923	50.2097	1377.28
SL-Rep 10-A-2	SL	2	A	Rep 10	6.207	0.113	0.011	0.011	0.015	0.468	0.011	0.641628	74.7763	1286.03	234.125	2.27909	2.27909	3.10785	96.9649	2.27909	132.939	1760
SL-Rep 10-A-1	SL	1	A	Rep 10	6.117	0.093	0.012	0.01	0.01	0.453	0.008	0.537897	72.409	1272.82	193.513	2.49694	2.08078	2.08078	94.2595	1.66463	111.925	1680.84
SL-Fresh-C-2	SL	2	C	Fresh	16.316	1.018	0.035	0.319	0.044	4.692	0.127	3.80469	263.557	0	0	0	0	0	0	0	0	0
SL-Fresh-C-1	SL	1	C	Fresh	16.875	1.053	0.044	0.39	0.052	5.447	0.148	3.12743	271.364	0	0	0	0	0	0	0	0	0
SL-Fresh-B-2	SL	2	B	Fresh	3.603	0.692	0.022	0.203	0.04	2.591	0.122	1.75058	90.2358	0	0	0	0	0	0	0	0	0
SL-Fresh-B-1	SL	1	B	Fresh	3.631	0.668	0.017	0.222	0.047	2.814	0.123	1.62214	91.4414	0	0	0	0	0	0	0	0	0
SL-Fresh-A-2	SL	2	A	Fresh	2.739	1.09	0.034	0.388	0.054	3.053	0.159	2.99401	105.11	0	0	0	0	0	0	0	0	0
SL-Fresh-A-1	SL	1	A	Fresh	2.808	1.074	0.033	0.382	0.05	3.222	0.177	2.25801	100.04	0	0	0	0	0	0	0	0	0
SL-Cut-C-2	SL	2	C	Cut	0.169	0.393	0.009	0.032	0.025	0.157	0.014	0.297797	10.968	3.35747	78.076	0.1788	0.635733	0.496667	3.11907	0.278133	5.91624	92.0581
SL-Cut-C-1	SL	1	C	Cut	0.183	0.444	0.008	0.049	0.029	0.206	0.02	0.300112	12.3911	3.6356	88.208	0.158933	0.973467	0.576133	4.09253	0.397333	5.96222	104.004
SL-Cut-B-2	SL	2	B	Cut	2.178	0.363	0.014	0.012	0.022	0.068	0.011	0.118935	27.8694	52.0542	86.757	0.3346	0.2868	0.5258	1.6252	0.2629	2.84256	144.689
SL-Cut-B-1	SL	1	B	Cut	2.163	0.381	0.011	0.018	0.024	0.069	0.012	0.119441	27.9744	51.6957	91.059	0.2629	0.4302	0.5736	1.6491	0.2868	2.85464	148.812
SL-Cut-A-2	SL	2	A	Cut	3.105	0.421	0.007	0.018	0.029	0.113	0.013	0.256514	39.6251	72.5535	98.3737	0.163567	0.4206	0.677633	2.64043	0.303767	5.99388	181.127
SL-Cut-A-1	SL	1	A	Cut	3.172	0.43	0.006	0.02	0.031	0.127	0.012	0.195242	39.9324	74.1191	100.477	0.1402	0.467333	0.724367	2.96757	0.2804	4.56215	183.738
SL-45 ˚C, 30 s-C-2	SL	2	C	45 ˚C, 30 s	0.003	0.033	0.003	0.006	0.035	0.054	n.a.	0.0956201	2.2962	0.0499	5.489	0.0499	0.0998	0.582167	0.8982		1.59048	8.75945
SL-45 ˚C, 30 s-C-1	SL	1	C	45 ˚C, 30 s	0.003	0.041	0.004	0.01	0.037	0.075	0.004	0.0858823	2.59882	0.0499	6.81967	0.0665333	0.166333	0.615433	1.2475	0.0665333	1.42851	10.4604
SL-45 ˚C, 30 s-B-1	SL	1	B	45 ˚C, 30 s	0.114	0.031	0.002	0.005	0.009	0.048	0.002	0.0524727	2.63473	1.7936	4.87733	0.0314667	0.0786667	0.1416	0.7552	0.0314667	0.82557	8.5349
SL-45 ˚C, 30 s-A-2	SL	2	A	45 ˚C, 30 s	1.41	0.045	0.003	0.005	0.042	0.049	0.004	0.117754	16.7575	22.701	7.245	0.0483	0.0805	0.6762	0.7889	0.0644	1.89583	33.5001
SL-45 ˚C, 30 s-A-1	SL	1	A	45 ˚C, 30 s	1.452	0.047	0.004	0.007	0.046	0.058	0.004	0.11878	17.3678	23.3772	7.567	0.0644	0.1127	0.7406	0.9338	0.0644	1.91236	34.7725
AE-Standard-C-1	AE	1	C	Standard	5.725	0.03	0.017	0.006	0.003	0.034	0.004	0.123615	59.4261	111.828	5.86	0.332067	0.1172	0.0586	0.664133	0.0781333	2.41461	121.353
AE-Standard-A-1	AE	1	A	Standard	5.331	0.033	0.006	0.004	0.005	0.032	n.a.	0.0761348	54.8713	111.24	6.886	0.1252	0.0834667	0.104333	0.667733		1.58868	120.696
AE-Fresh-C-2	AE	2	C	Fresh	2.887	1.116	0.029	0.348	0.045	1.862	0.175	1.83907	83.0107	0	0	0	0	0	0	0	0	0
AE-Fresh-C-1	AE	1	C	Fresh	2.904	1.087	0.029	0.313	0.038	1.819	0.177	1.56628	79.3328	0	0	0	0	0	0	0	0	0
AE-Fresh-B-2	AE	2	B	Fresh	2.601	0.927	0.031	0.282	0.03	1.702	0.144	1.7287	74.457	0	0	0	0	0	0	0	0	0
AE-Fresh-B-1	AE	1	B	Fresh	2.714	0.946	0.028	0.295	0.031	1.838	0.167	1.62869	76.4769	0	0	0	0	0	0	0	0	0
AE-Fresh-A-2	AE	2	A	Fresh	2.682	1.003	0.028	0.359	0.04	2.265	0.15	2.01498	85.4198	0	0	0	0	0	0	0	0	0
AE-Fresh-A-1	AE	1	A	Fresh	2.722	1.024	0.027	0.379	0.047	2.395	0.166	1.70095	84.6095	0	0	0	0	0	0	0	0	0

## Sheet: Folate vitamers
Species	Description	Treatment_rep	THF	5,10mTHF	10fFA	5fTHF	FA	5mTHF	TFC
			(µg/100 g ww)	(µg/100 g ww)	(µg/100 g ww)	(µg/100 g ww)	(µg/100 g ww)	(µg/100 g ww)	(µg/100 g ww)
SL	Fresh	A	0.7	< 0.1	< 0.1	< 0.1	< 0.1	18.5	19
SL	Fresh	B	0.3	< 0.1	< 0.1	< 0.1	< 0.1	19.7	20
SL	Fresh	C	0.2	< 0.1	< 0.1	< 0.1	< 0.1	15.5	16
SL	Standard	A	< 0.1	< 0.1	< 0.1	< 0.1	< 0.1	4.01	4
SL	Standard	B	< 0.1	< 0.1	< 0.1	< 0.1	< 0.1	4.14	4.1
SL	Standard	C	< 0.1	< 0.1	< 0.1	< 0.1	< 0.1	3.75	3.8
AE	Fresh	A	4.3	0.3	< 0.1	9	< 0.1	142	155
AE	Fresh	B	2.7	< 0.1	< 0.1	3	< 0.1	58.3	64
AE	Fresh	C	5.3	0.4	< 0.1	6	< 0.1	107	119
AE	Standard	A	0.4	< 0.1	< 0.1	< 0.1	< 0.1	6.58	6.9
AE	Standard	B	0.3	< 0.1	< 0.1	< 0.1	< 0.1	8.97	9
AE	Standard	C	0.4	< 0.1	< 0.1	< 0.1	< 0.1	34.5	35

## Sheet: Halogens blanching water
Combined	Cl	Br	I
AE-Rep 10-A-1	8287.27	26.8092	20.5847
AE-Rep 10-B-1	8164.18	25.8436	18.7107
AE-Rep 3-A-1	2742.51	8.55438	6.41418
AE-Rep 3-B-1	2611.85	8.31963	5.43112
AE-Rep 5-A-1	4311.43	13.508	11.069
AE-Rep 5-B-1	4341.64	14.1227	10.0546
AE-Rep 7-A-1	5988.86	18.7589	15.3302
AE-Rep 7-B-1	6047.42	19.362	13.4464
AE-Rep 8-A-1	6648.42	20.809	16.6184
AE-Rep 8-B-1	6772.55	21.4833	14.8898
AE-Standard-A-1	835.159	2.78266	0.846496
AE-Standard-B-1	753.389	2.59901	0.666473
SL-Rep 10-A-1	9388.5	58.7332	146.331
SL-Rep 10-B-1	8110.88	49.8885	119.392
SL-Rep 10-C-1	8097.08	48.0795	160.012
SL-Rep 3-A-1	2968.54	16.4021	72.0099
SL-Rep 3-B-1	2634.88	16.2174	40.6897
SL-Rep 3-C-1	2608.97	14.3828	50.7471
SL-Rep 5-A-1	4986.4	31.1132	101.054
SL-Rep 5-B-1	4467.86	27.7798	64.1826
SL-Rep 5-C-1	4280.32	25.6853	77.2449
SL-Rep 7-A-1	6514.73	40.3599	116.905
SL-Rep 7-B-1	5969.65	36.6978	86.5448
SL-Rep 7-C-1	5771.38	34.2416	113.431
SL-Rep 8-A-1	7377.6	46.874	125.741
SL-Rep 8-B-1	6736.74	41.4471	97.9926
SL-Rep 8-C-1	6553.85	37.9544	129.033
SL-Standard-A-1	1013.95	4.93215	42.8342
SL-Standard-B-1	854.651	5.49986	17.9685
SL-Standard-C-1	838.149	5.15118	15.4331
	mg/l	mg/l	mg/l
